# Supplementary material for: Anti-inflammatory effects of lavender and eucalyptus essential oils on the in vitro cell culture model of bladder pain syndrome using T24 cells
Source: BMC Complement Med Ther. 2022 Apr 30;22:119. doi: 10.1186/s12906-022-03604-2 (PMC9055718; doi:10.1186/s12906-022-03604-2)
Supplement: Supplementary file 1 — Additional file 1: Supplementary Table 1. Percentage (%) and relative concentrations (ng/mL) of the compounds of eucalyptus essential oil; *LRI exp: experimental linear retention index. *The components structure come from PubChem. *RT: Retention time. Supplementary Table 2. Cell viability assays of TNFα on T24. Supplementary Fig. 1. Eucalyptus oil chromatogram. Supplementary Fig. 2. mRNA expression of TNFα for 6 h and 24 h treatments. Supplementary Fig. 3. Cell viability workflow. Supplementary Fig. 4. Real time PCR workflow [file 12906_2022_3604_MOESM1_ESM.zip]

Archive with 6 entries (6 files):
- Supplementary figure 1_.pdf
- Supplementary figure 2_.pdf
- Supplementary figure 3_.pdf
- Supplementary figure 4_.pdf
- Supplementary table 1_.pdf
- Supplementary Table 2_.pdf
